# Supplementary material for: A novel adaptation of spatial interpolation methods to map health attitudes related to COVID-19
Source: BMC Proc. 2023 Jul 17;17(Suppl 7):17. doi: 10.1186/s12919-023-00264-z (PMC10351110; doi:10.1186/s12919-023-00264-z)
Supplement: Supplementary file 1 — Additional file 1: A detailed explanation of the spatial interpolation process. An explanation of Fraym’s interpolation process is detailed further in Appendix A. A summary explanation of the interpolation process used by Fraym can also be found within the article by Brugh et al. coauthored by individuals also employed by Fraym. Some of these authors supported this research and served as reviewers to this article and are highlighted under Acknowledgements. The authors felt the interpolation process is a critical piece of context for this study, but not the subject of the study, so included this explanation as additional data file 1 rather than include it within the body of the article or rely solely on a reference to the previous publication. Sources [35] and [36] are only referred to in Appendix A, not within the manuscript. [file 12919_2023_264_MOESM1_ESM.zip]

Archive with 2 entries (2 files):
- Appendix A.pdf
- Fraym_Submission_Additional data file 1_Appendix A_05192023.docx
