# Supplementary material for: A novel adaptation of spatial interpolation methods to map health attitudes related to COVID-19
Source: BMC Proc. 2023 Jul 17;17(Suppl 7):17. doi: 10.1186/s12919-023-00264-z (PMC10351110; doi:10.1186/s12919-023-00264-z)
Supplement: Supplementary file 2 — Additional file 2: Benefits of the 3Cs model and indicator selection rationale. Our rationale for choosing the indicators and questions included in this study, as well as for aligning them to the 3Cs model, is detailed further in Appendix B. The authors believe this rationale is important to include, but not essential for and potentially distracting from understanding the study Methods section, so included this rationale as additional data file 2. Source [37] is only referred to in Appendix B, not within the manuscript. [file 12919_2023_264_MOESM2_ESM.zip]

Archive with 2 entries (2 files):
- Appendix B.pdf
- Fraym_Submission_Additional data file 2_Appendix B_05192023.docx
